# Supplementary material for: Use of a scent-detection dog for sea turtle nest monitoring of three sea turtle species in Florida
Source: PLoS One. 2023 Sep 13;18(9):e0290740. doi: 10.1371/journal.pone.0290740 (PMC10499246; doi:10.1371/journal.pone.0290740)
Supplement: S2 Appendix — Requested data collected during this study and used for analysis. (XLSX) [file pone.0290740.s002.xlsx]

## Sheet: Sheet1
Date	Time of Day	Species	Crawl Type	Human or Dog?	Alerted?	Locate Time (s)	# holes dug	Guess to clutch (m)	Sand temp (C )	Wind Speed (mps)	Wind Direction (from)	Clutch Depth (m)
2017-05-04		CC	Nest	Dog	Yes		1	0
2017-05-04	07:14:00	CC	Nest	Dog	Yes		3	0.1
2017-05-04	07:38:00	CC	Nest	Dog	Yes		5	0.4
2017-05-04	08:02:00	CC	Nest	Dog	Yes		1	0
2017-05-05	06:29:00	CC	Nest	Dog	Yes		5
2017-05-06	06:54:00	CC	Nest	Dog	Yes		1	0
2017-05-06		CC	Nest	Dog	Yes		2
2017-05-10	07:15:00	CC	Nest	Dog	Yes		1	0
2017-05-10	07:26:00	CC	Nest	Dog	Yes		1	0
2017-05-10	07:56:00	CC	Nest	Dog	Yes		8	0.32				0.45
2017-05-10	08:28:00	CC	Nest	Dog	Yes		6	0.4
2017-05-11	07:50:00	CC	Nest	Dog	Yes		5	0.1
2017-05-12	07:30:00	CC	Nest	Dog	Yes		8	0.3
2017-05-12	07:48:00	CC	Nest	Dog	Yes		2	0.1
2017-05-12	07:59:00	CC	Nest	Dog	Yes		1	0
2017-05-13	06:41:00	CC	Nest	Dog	Yes		2	0.15
2017-05-13	07:33:00	CC	Nest	Dog	Yes		1	0
2017-05-13	07:36:00	CC	Nest	Dog	Yes
2017-05-13	07:58:00	CC	Nest	Dog	Yes		1	0
2017-05-13	08:13:00	CC	Nest	Dog	Yes		5	0.6
2017-05-13	09:02:00	CC	Nest	Dog	Yes		2	0.33
2017-05-13	09:17:00	CC	Nest	Dog	Yes		5	0.25
2017-05-13	09:33:00	CC	Nest	Dog	Yes		5	0.26
2017-05-17	07:44:00	CC	Nest	Dog	Yes		6	0.43		4.3
2017-05-17	07:47:00	CC	Nest	Dog	Yes		1	0
2017-05-17	08:09:00	CC	Nest	Dog	Yes		4	0.38
2017-05-18	07:46:00	CC	Nest	Dog	Yes		8	0.6	25.9	5	SE
2017-05-18	08:01:00	CC	Nest	Dog	Yes	83.3	1	0	25.5	5.5	SE	0.33
2017-05-18	08:55:00	CC	Nest	Dog	Yes		1	0
2017-05-19	07:28:00	CC	Nest	Dog	Yes		2	0.33		4.5
2017-05-19	08:10:00	CC	Nest	Dog	Yes	272.9	4	0.23	26.7	5		0.37
2017-05-19	08:55:00	CC	Nest	Dog	Yes		1	0	26.7	4.3
2017-05-19	06:44:00	CC	Nest	Human		503.4	3	0.57	0.32
2017-05-20	07:46:00	CC	Nest	Dog	Yes		2	0.35	26.9	5.1	S
2017-05-20	08:16:00	CC	Nest	Dog	Yes		12
2017-05-20	08:36:00	CC	Nest	Dog	Yes		3	0.43	27.8	4.1
2017-05-20	06:39:00	CC	Nest	Human		1415	15
2017-05-20		CC	FC	Dog	No
2017-05-21	07:24:00	CC	Nest	Dog	Yes		2	0.2	26.4	2.8	S	0.41
2017-05-24		DC	Nest	Dog	Yes	315	3	0.4	28.2	3.4	S
2017-05-24	07:55:00	CC	Nest	Dog	Yes	587
2017-05-24		CC	Nest	Dog	Yes		2	0.2	26.4	2.8
2017-05-24		CC	FC	Dog	No
2017-05-25	07:55:00	CC	Nest	Dog	Yes		3	0.25	24	2	S
2017-05-25	08:05:00	CC	Nest	Dog	Yes		2	0.8	24.4	0.6	S
2017-05-25	07:05:00	CC	Nest	Human		416.7	4	0.56	0.35
2017-05-25		CC	FC	Dog	No
2017-05-25		CC	FC	Dog	No
2017-05-26	07:36:00	CC	Nest	Dog	Yes		1	0	21	1.3	N	0.34
2017-05-26	08:05:00	CC	Nest	Dog	Yes	301.6	3	0.17	22.1	3.8	N	0.3
2017-05-26	08:58:00	CC	Nest	Dog	Yes		1	0	23.1	4.3	N	0.36
2017-05-26		CC	FC	Dog	No
2017-05-26		CC	FC	Dog	No
2017-05-27	06:46:00	CC	Nest	Dog	Yes		3	0.2	23.3	0.4	N	0.4
2017-05-27	07:51:00	CC	Nest	Dog	Yes		4	0.33	23.7	1.5	N	0.43
2017-05-27	07:29:00	CC	Nest	Human		408.6	4	0.37				0.34
2017-05-27		CC	FC	Dog	No
2017-06-01	06:41:00	CC	Nest	Dog	Yes		2	0.24	27.7	0		0.43
2017-06-01	06:52:00	CC	Nest	Dog	Yes	51.9	1	0	26.5	0		0.42
2017-06-01	08:08:00	CC	Nest	Dog	Yes	83.2	1	0	27.1	1.6	N	0.39
2017-06-01		CC	Nest	Dog	Yes		1	0	28.3	1.3	N	0.42
2017-06-02	06:47:00	CC	Nest	Dog	Yes	126	1	0	28.2	0		0.33
2017-06-02	07:27:00	CC	Nest	Dog	Yes		2	0.2	26.8	0		0.37
2017-06-02	08:35:00	CC	Nest	Dog	Yes		1	0	27.5	0		0.27
2017-06-02	08:11:00	CC	Nest	Human		68	1	0.3				0.44
2017-06-02		CC	FC	Dog	No
2017-06-02		CC	FC	Dog	No
2017-06-03	06:40:00	CC	Nest	Dog	Yes		2	0.35	25.5	0		0.4
2017-06-03	07:04:00	CC	Nest	Dog	Yes		4	0.4	24.9	2	S	0.27
2017-06-03	07:55:00	CC	Nest	Dog	Yes	603	10		25.8	1.3	S
2017-06-03	08:53:00	CC	Nest	Dog	Yes	109	1	0	25.4	1.2	S	0.3
2017-06-03	08:22:00	CC	Nest	Human		69	2	0.3				0.17
2017-06-03		CC	FC	Dog	No
2017-06-07	07:13:00	CC	Nest	Dog	Yes		1	0	23.3	2.3	S
2017-06-07	06:42:00	CC	Nest	Dog	Yes		8	0.8	23.3	2	S
2017-06-07	08:36:00	CC	Nest	Dog	Yes	149	2	0.23	24.1	2	S	0.32
2017-06-07	07:36:00	CC	Nest	Human		301	9	0.4				0.23
2017-06-07		CC	FC	Dog	No
2017-06-07		CC	FC	Dog	No
2017-06-08	08:55:00	CM	Nest	Dog	Yes		1	0	0.53	1.5	S	24.1
2017-06-08	07:27:00	CC	Nest	Dog	Yes		10	0.25	24.1	2.4	S	0.47
2017-06-08	08:24:00	CC	Nest	Dog	Yes		2	0.22	24.2	2.1	S	0.29
2017-06-08		CC	FC	Dog	No
2017-06-09	08:24:00	CC	Nest	Dog	Yes		1	0	23	2.7	N	0.42
2017-06-09	08:54:00	CC	Nest	Dog	Yes		3	0.3	25.6	2.1	N	0.43
2017-06-09	07:52:00	CC	Nest	Human		110	1	0				0.41
2017-06-09		CC	FC	Dog	No
2017-06-09		CC	FC	Dog	No
2017-06-10	10:08:00	CM	Nest	Dog	Yes	540	1	0	33.7	1.1	S	0.55
2017-06-10	06:42:00	CC	Nest	Dog	Yes		3	0.55	25.2	0		0.31
2017-06-10	07:10:00	CC	Nest	Dog	Yes		2	0.17	25.1	0		0.29
2017-06-10	07:32:00	CC	Nest	Dog	Yes	233	2	0.2	25.6	0		0.35
2017-06-10	09:10:00	CC	Nest	Dog	Yes	223	2	0.4	25.9	2	S	0.37
2017-06-10	09:24:00	CM	Nest	Human		1918	11
2017-06-10	08:19:00	CC	Nest	Human		706	4	0.58				0.25
2017-06-10		CC	FC	Dog	No
2017-06-14	06:47:00	CM	Nest	Dog	Yes		2	0.2	24.8	1.2	N	0.44
2017-06-14	07:10:00	CC	Nest	Dog	Yes	105	1	0	25.8	1	N	0.4
2017-06-14	10:27:00	CC	Nest	Dog	Yes	134	1	0	28.9	1.7	S	0.43
2017-06-14	08:24:00	CM	Nest	Human		411	3	0.6
2017-06-14	07:45:00	CC	Nest	Human		165	2	0.3				0.35
2017-06-14		CC	FC	Dog	No
2017-06-15	08:16:00	CM	Nest	Dog	Yes		1	0	24.6	0		0.78
2017-06-15	07:48:00	CC	Nest	Dog	Yes		1	0	24.6	0		0.37
2017-06-15		CC	FC	Dog	No
2017-06-16	07:10:00	CC	Nest	Dog	Yes		1	0	23.2	0		0.29
2017-06-16	08:30:00	CC	Nest	Dog	Yes		20
2017-06-16	09:01:00	CC	Nest	Dog	Yes		2	0.2	24.8	0.2	S	0.45
2017-06-16	09:20:00	CM	Nest	Human		221	2	0.35				0.6
2017-06-16	07:26:00	CC	Nest	Human		37	1	0.2				0.49
2017-06-16		CC	FC	Dog	No
2017-06-16		CC	FC	Dog	No
2017-06-16		CC	FC	Dog	No
2017-06-17	09:08:00	CM	Nest	Dog	Yes		11	0.7	26.4	0		0.43
2017-06-17	07:19:00	CC	Nest	Dog	Yes	705	12	0.55	23.9	0		0.36
2017-06-17	08:41:00	CC	Nest	Dog	Yes	209	2	0.39	24.2	1.1	S	0.45
2017-06-17	07:05:00	CC	Nest	Human		39	1	0.06				0.3
2017-06-17		CC	FC	Dog	No
2017-06-17		CM	FC	Dog	No
2017-06-17		CC	FC	Dog	No
2017-06-18	07:46:00	CC	Nest	Human		53	1	0.16				0.26
2017-06-19	07:48:00	CC	Nest	Human		134	3	0.32				0.31
2017-06-21	07:59:00	CM	Nest	Dog	Yes	335	2	0.22	26	2.2	S	0.49
2017-06-21	09:44:00	CM	Nest	Dog	Yes	1800	15
2017-06-21	10:37:00	CM	Nest	Dog	Yes	642	9	1.37	30.5	4	S	0.56
2017-06-21	09:08:00	CC	Nest	Dog	Yes	189	1	0.14	27	2.9	S	0.36
2017-06-21	11:29:00	CC	Nest	Dog	Yes	196	1	0	29.4	3.5	S	0.35
2017-06-21	06:33:00	CM	Nest	Human		575	3	0.5				0.69
2017-06-21	07:10:00	CC	Nest	Human		88	1	0.23				0.54
2017-06-21	09:21:00	CC	Nest	Human		353	6	0.26				0.28
2017-06-21	09:30:00	CC	Nest	Human		182	4	0.33				0.39
2017-06-21		CC	FC	Dog	No
2017-06-21		CC	FC	Dog	No
2017-06-21		CC	FC	Dog	No
2017-06-22	07:29:00	CM	Nest	Dog	Yes	900	5	0.4	25.3	1.2	SE	0.64
2017-06-22	08:36:00	CM	Nest	Dog	Yes	604	7	0.76	27.2	0.06	SE	0.74
2017-06-22	10:54:00	CM	Nest	Dog	Yes	214	1	0.23	30.4	2.5	SE	0.76
2017-06-22	07:49:00	CC	Nest	Dog	Yes	148	1	0.05	26.8	1.3	SE	0.34
2017-06-22	08:31:00	CC	Nest	Dog	Yes	190	5	0.25	27	1.1	SE	0.38
2017-06-22	09:59:00	CM	Nest	Human		1860	9
2017-06-22	11:36:00	CM	Nest	Human		501	5	0.4				0.85
2017-06-22	09:32:00	CC	Nest	Human		800	5	0.67				0.52
2017-06-23	08:28:00	CM	Nest	Dog	Yes	463	1	0.11	27.5	1	S	0.66
2017-06-23	09:17:00	CM	Nest	Dog	Yes	1800	15
2017-06-23	06:10:00	CC	Nest	Dog	Yes	120	1	0.03	26.2	0		0.35
2017-06-23	07:58:00	CC	Nest	Dog	Yes	301	1	0.15	26.7	0		0.46
2017-06-23	06:37:00	CC	Nest	Human		211	3	0.3				0.32
2017-06-23	07:28:00	CC	Nest	Human		104	1	0.02				0.4
2017-06-23		CC	FC	Dog	No
2017-06-23		CC	FC	Dog	No
2017-06-24	10:34:00	CM	Nest	Dog	Yes	1420	12
2017-06-24	06:58:00	CC	Nest	Dog	Yes	550	3	0.43	27.8	0		0.42
2017-06-24	08:06:00	CC	Nest	Dog	Yes	232	2	0.25	27.3	1.6	S	0.41
2017-06-24	10:00:00	CC	Nest	Dog	No	272	1	0	29.4	1.6	S	0.37
2017-06-24	07:40:00	CM	Nest	Human		1510	6	0.53				0.75
2017-06-24	08:42:00	CM	Nest	Human		1575	6	0.95				0.69
2017-06-24		CM	FC	Dog	No
2017-06-24		CC	FC	Dog	No
2017-06-25	06:30:00	CM	Nest	Human		150	2	0.38				0.8
2017-06-25	07:44:00	CM	Nest	Human		225	2	0.37				0.77
2017-06-25	09:08:00	CM	Nest	Human		270	2	0.37				0.71
2017-06-25	08:44:00	CC	Nest	Human		45	1	0				0.5
2017-06-26	08:31:00	CM	Nest	Human		1680	6	0.3				0.68
2017-06-26	07:00:00	CC	Nest	Human		90	1	0.17
2017-06-26	07:56:00	CC	Nest	Human		80	1	0.23				0.47
2017-06-27	06:16:00	CM	Nest	Human		1680	6	0.31				0.65
2017-06-27	08:24:00	CM	Nest	Human		1440	6	0.96				0.5
2017-06-27	10:00:00	CM	Nest	Human		180	1	0.3				0.55
2017-06-27	10:59:00	CM	Nest	Human		900	4
2017-06-27	09:26:00	CC	Nest	Human		780	5	0.12				0.16
2017-06-28	09:04:00	CM	Nest	Dog	Yes	1440	11
2017-06-28	09:34:00	CM	Nest	Dog	Yes	1450	13
2017-06-28	10:43:00	CM	Nest	Dog	Yes	1200	10
2017-06-28	06:19:00	CC	Nest	Dog	Yes	277	2	0.34	28.3	0		0.34
2017-06-28	07:39:00	CC	Nest	Dog	Yes	150	1	0	26.6	0.9	S	0.36
2017-06-28	08:18:00	CC	Nest	Dog	Yes	191	1	0.05	27.9	0
2017-06-28	08:38:00	CC	Nest	Dog	Yes	147	1	0.1	27.5	1	S	0.51
2017-06-28	10:11:00	CC	Nest	Dog	Yes	297	1	0.07	27.3	4	N	0.43
2017-06-28	06:46:00	CM	Nest	Human		451	3	0.4				0.54
2017-06-28	10:24:00	CC	Nest	Human		159	1	0.11				0.44
2017-06-28		CC	FC	Dog	No
2017-06-29	07:41:00	CM	Nest	Dog	Yes	1200	10
2017-06-29	09:03:00	CM	Nest	Dog	Yes	1300	9
2017-06-29	10:48:00	CM	Nest	Dog	Yes	1250	10
2017-06-29	09:47:00	CM	Nest	Dog	Yes	480	1	0.17	32.4	1.2	N	0.65
2017-06-29	07:29:00	CC	Nest	Dog	Yes	329	1	0.14	27.3	0		0.73
2017-06-29	08:15:00	CC	Nest	Dog	Yes	175	1	0.19	28.6	1.2	N	0.4
2017-06-29	08:36:00	CC	Nest	Dog	Yes	361	4	0.2	28.7	1	N	0.3
2017-06-29	09:32:00	CC	Nest	Dog	Yes	265	3	0.35	29.8	1.1	N	0.39
2017-06-29		CC	FC	Dog	No
2017-06-30	10:14:00	CM	Nest	Dog	Yes	3600	16
2017-06-30	11:05:00	CM	Nest	Dog	Yes	311	1	0.5	30.7	0.2	S	0.61
2017-06-30	06:19:00	CC	Nest	Dog	Yes	124	1	0.07	28.4	0		0.41
2017-06-30	07:29:00	CC	Nest	Dog	Yes	455	6	0.06	28.7	1.2	S	0.37
2017-06-30	06:34:00	CC	Nest	Human		162	4	0.25				0.37
2017-06-30	11:29:00	CC	Nest	Human		73	1	0.05				0.35
2017-07-01	08:32:00	CM	Nest	Dog	Yes
2017-07-01	09:00:00	CM	Nest	Dog	Yes
2017-07-01	10:18:00	CM	Nest	Dog	Yes	791	5	0.34	30.3	2.4	S	0.67
2017-07-01	10:36:00	CM	Nest	Dog	Yes
2017-07-01	07:02:00	CC	Nest	Dog	Yes	462	1	0.24	26.4	0		0.28
2017-07-01	07:24:00	CC	Nest	Dog	Yes	150	1	0.11	26	0		0.45
2017-07-01	11:51:00	CC	Nest	Human		74	3	0.2				0.3
2017-07-02	10:15:00	CM	Nest	Human		1022	9	0.2				0.76
2017-07-02	11:29:00	CM	Nest	Human		1320	12
2017-07-02	10:57:00	CC	Nest	Human		60	1	0				0.43
2017-07-03	08:11:00	CM	Nest	Human		1500	14
2017-07-03	08:51:00	CM	Nest	Human		1620	10
2017-07-03	09:33:00	CM	Nest	Human		1320	12	0.72				0.59
2017-07-03	10:24:00	CM	Nest	Human		1500	16
2017-07-03	11:10:00	CM	Nest	Human		120	1	0.1				0.58
2017-07-03	11:39:00	CM	Nest	Human		480	3	0.3				0.44
2017-07-04	06:54:00	CM	Nest	Human		360	5	0.65				0.64
2017-07-04	07:23:00	CM	Nest	Human		1080	7	0.4				0.55
2017-07-04	08:19:00	CM	Nest	Human		600	4	0.2				0.4
2017-07-04	09:06:00	CM	Nest	Human		171	9	0.9				0.57
2017-07-04	09:48:00	CM	Nest	Human		1500	15
2017-07-05	07:11:00	CM	Nest	Dog	Yes	356	1	0.1	29.1	0		0.72
2017-07-05	07:45:00	CM	Nest	Dog	Yes	1500	13
2017-07-05	08:16:00	CM	Nest	Dog	Yes	557	6	0.4	28.8	0		0.64
2017-07-05	08:54:00	CM	Nest	Dog	Yes	1117	7	0.5	30.3	0.6	N	0.75
2017-07-05	10:34:00	CM	Nest	Dog	Yes	743	2	0.15	30.3	0.9	N	0.64
2017-07-05	06:25:00	CC	Nest	Dog	Yes	90	1	0.06	28.2	0		0.33
2017-07-05	06:39:00	CC	Nest	Dog	Yes	263	4	0.26	27.1	0		0.42
2017-07-05	09:36:00	CC	Nest	Dog	Yes	102	1	0.04	30.3	2	NE	0.39
2017-07-06	10:28:00	CM	Nest	Dog	Yes	270	3	0.2	31.1	1.4	S	0.6
2017-07-06	10:15:00	DC	Nest	Dog	Yes	335	3	0.6	30.5	2.2	S	0.69
2017-07-06	06:37:00	CC	Nest	Dog	Yes	297	3	0.3	30	2.3	S	0.32
2017-07-06	09:15:00	CC	Nest	Dog	Yes	116	1	0	29.6	2	S	0.28
2017-07-06	07:23:00	CC	Nest	Human		168	2	0.4				0.43
2017-07-07	08:15:00	CM	Nest	Dog	Yes	450	2	0.5	28.9	1.3	S	0.82
2017-07-07	08:28:00	CC	Nest	Dog	Yes	243	2	0.3	29	1	S	0.46
2017-07-07	06:37:00	CC	Nest	Human		211	3	0.4				0.5
2017-07-07	07:11:00	CM	FC	Dog
2017-07-08	07:50:00	CM	Nest	Dog	Yes	630	4	0.65	26.4	1.4	S	0.7
2017-07-08	08:15:00	CM	Nest	Dog	Yes	376	2	0.22	27	2.7	S	0.77
2017-07-08	08:55:00	CM	Nest	Dog	Yes	304	2	0.35	27.5	1.9	S	0.74
2017-07-08	06:55:00	CC	Nest	Dog	Yes	170	1	0.1	28.9	0		0.51
2017-07-08	07:15:00	CC	Nest	Dog	Yes	455	3	0.11	27.9	1.2	S	0.36
2017-07-08	08:34:00	CC	Nest	Dog	Yes	160	1	0.05	27.7	1.3	S	0.3
2017-07-08	09:49:00	CC	Nest	Dog	Yes	190	2	0.14	30.8	2.3	S	0.48
2017-07-11	06:35:00	CM	Nest	Human		178	1	0.12				0.52
2017-07-11	08:27:00	CM	Nest	Human		167	1	0.12				0.65
2017-07-11	08:06:00	CC	Nest	Human		58	1	0				0.28
2017-07-12	07:57:00	CM	Nest	Dog	Yes	735	4	0.22	28.5	1.6	E	0.58
2017-07-12	06:43:00	CC	Nest	Dog	Yes	295	2	0.32	29	2.9	E	0.21
2017-07-12	08:08:00	CC	Nest	Dog	Yes	154	1	0	29.3	1.6	E	0.33
2017-07-12	08:38:00	CC	Nest	Dog	Yes	240	2	0.29	30.1	2.3	E	0.32
2017-07-12	09:39:00	CC	Nest	Dog	Yes	108	1	0.08	30.9	2	E	0.38
2017-07-13	06:38:00	CC	Nest	Dog	Yes	235	1	0.09	27.9	1.9	S	0.47
2017-07-13	08:43:00	CC	Nest	Dog	Yes	270	1	0.09	28	2.1	E	0.42
2017-07-13	09:28:00	CC	Nest	Dog	Yes	117	1	0.1	28.6	2.1	SE	0.35
2017-07-14	06:31:00	CM	Nest	Dog	Yes	1200	10
2017-07-14	08:00:00	CM	Nest	Dog	Yes	200	1	0.08	27.7	4.1	SE	0.54
2017-07-14	09:32:00	CM	Nest	Dog	Yes	605	11	1.1	27.8	1.4	SE	0.66
2017-07-14	10:01:00	CM	Nest	Dog	Yes	551	4	0.12	27.3	2.1	SE	0.6
2017-07-14	11:54:00	CM	Nest	Dog	Yes	2220	15	1	30.5	3.4	SE	0.7
2017-07-14	08:45:00	CC	Nest	Dog	Yes	265	2	0.22	28.6	2.1	SE	0.41
2017-07-15	08:57:00	CM	Nest	Dog	Yes	673	3	0.27	31	1	E	0.69
2017-07-15	09:24:00	CM	Nest	Dog	Yes	250	1	0.04	29.2	1.3	N	0.51
2017-07-15	10:11:00	CM	Nest	Dog	Yes	1088	10	0.23	29.2	2	N	0.41
2017-07-15	06:37:00	CC	Nest	Dog	Yes	536	6	0	27	1.4	SE	0.53
2017-07-15	07:44:00	CC	Nest	Dog	Yes	2160	15	0.56	28.2	1.2	SE	0.45
2017-07-15	08:32:00	CC	Nest	Dog	Yes	161	1	0.07	28.4	1.4	E	0.38
2017-07-15	09:42:00	CC	Nest	Dog	Yes	146	1	0.06	29.7	2	N	0.43
2017-07-15	10:27:00	CC	Nest	Dog	Yes	218	2	0.08	31.1	1.5	N	0.45
2017-07-18	07:56:00	CM	Nest	Human		1080	5	0.5				0.74
2017-07-18	09:26:00	CM	Nest	Human		120	1	0.03				0.64
2017-07-19	08:19:00	CM	Nest	Dog	Yes	1812	15	1.7	29.6	0		0.58
2017-07-19	08:35:00	CM	Nest	Dog	Yes	1500	10	0.81	29.4	0		0.71
2017-07-19	09:45:00	CM	Nest	Dog	Yes	167	1	0.11	29	0.4	S	0.56
2017-07-19	06:27:00	CC	Nest	Dog	Yes	143	1	0.03	27.8	0		0.18
2017-07-19	09:15:00	CC	Nest	Dog	Yes	218	3	0.16	30.4	0		0.42
2017-07-19	09:34:00	CC	Nest	Dog	Yes	261	3	0.17	30.5	0		0.38
2017-07-19	10:01:00	CC	Nest	Dog	Yes	601	9	0.62	30.5	1.3	S	0.43
2017-07-20	07:36:00	CM	Nest	Dog	Yes	183	1	0.14	25.7	0		0.73
2017-07-20	09:28:00	CM	Nest	Dog	Yes	690	2	0.15	26.7	1	S	1
2017-07-20	07:55:00	CC	Nest	Dog	Yes	157	2	0.19	26.4	0		0.4
2017-07-20	08:44:00	CC	Nest	Dog	Yes	169	1	0.09	26.8	0.9	S	0.36
2017-07-20	06:34:00	CM	Nest	Human		725	4	0.4				0.59
2017-07-21	08:15:00	CM	Nest	Dog	Yes	258	2	0.25	25.7	1.2	SE	0.43
2017-07-21	06:14:00	CC	Nest	Dog	Yes	137	1	0.11	25.6	0		0.45
2017-07-21	07:55:00	CC	Nest	Dog	Yes	196	2	0.15	25.6	0		0.51
2017-07-21	08:47:00	CC	Nest	Dog	Yes	116	1	0	26.6	2	S	0.41
2017-07-21	08:58:00	CC	Nest	Dog	Yes	537	6	0.19	26.7	2.1	SE	0.49
2017-07-22	06:45:00	CM	Nest	Dog	Yes	513	2	0.43	25	0		0.59
2017-07-22	08:30:00	CM	Nest	Dog	Yes	1800	11
2017-07-22	06:23:00	CC	Nest	Dog	Yes	97	1	0.03	26.1	0		0.3
2017-07-23	07:26:00	CC	Nest	Human		105	1	0				0.31
2017-07-24	09:12:00	CM	Nest	Human		1800	6
2017-07-24	10:22:00	CM	Nest	Human		1800	6
2017-07-24	10:25:00	CM	Nest	Human		1200	6
2017-07-24	07:43:00	CC	Nest	Human		90	1	0				0.2
2017-07-25	09:22:00	CM	Nest	Human		1080	3	0.3				0.64
2017-07-25	11:20:00	CM	Nest	Human		480	1	0.15				0.44
2017-07-25	07:25:00	CC	Nest	Human		96	1	0.2				0.3
2017-07-25	11:39:00	CC	Nest	Human		104	1	0.2				0.3
2017-07-26	07:34:00	CM	Nest	Dog	Yes	777	7	1.25	27.2	0		0.66
2017-07-26	08:19:00	CC	Nest	Dog	Yes	197	2	0.26	28.7	1.3	E	0.47
2017-07-26	08:36:00	CC	Nest	Dog	Yes	213	2	0.16	28.9	0		0.37
2017-07-27	07:04:00	CM	Nest	Dog	Yes	766	1	0	26.2	0		0.76
2017-07-27	10:01:00	CM	Nest	Dog	Yes	1400	20
2017-07-27	07:42:00	CC	Nest	Dog	Yes	180	1	0.14	27.6	0.4	S	0.46
2017-07-28	08:07:00	CM	Nest	Dog	Yes	1200	7	0.46	27.7	0		0.94
2017-07-28	07:57:00	CC	Nest	Dog	Yes	322	2	0.34	28.8	0		0.48
2017-07-28	08:50:00	CC	Nest	Dog	Yes	253	1	0.09	28.4	1.6	S	0.56
2017-07-29	07:45:00	CM	Nest	Dog	Yes	572	3	0.24	26	0		0.51
2017-07-29	08:05:00	CC	Nest	Dog	Yes	263	3	0.19	26.6	0		0.47
2017-07-29	08:34:00	CC	Nest	Dog	Yes	233	1	0.08	28.1	0.9	S	0.44
2017-08-02	06:37:00	CM	Nest	Dog	Yes	428	5	0.82	24.8	0		0.76
2017-08-02	07:21:00	CM	Nest	Dog	Yes	317	3	0.64	24.9	0		0.7
2017-08-02	08:50:00	CM	Nest	Dog	Yes	402	4	0.35	26	0.6	S	0.67
2017-08-02	10:01:00	CM	Nest	Dog	Yes	235	2	0.91	27	0.4	S	0.59
2017-08-02	06:55:00	CC	Nest	Dog	Yes	278	1	0.1	25.9	0		0.4
2017-08-02	10:27:00	CC	Nest	Human		157	4	0.14				0.45
2017-08-03	07:32:00	CM	Nest	Dog	Yes	344	1	0.03	26.1	0		0.55
2017-08-03	07:57:00	CM	Nest	Dog	Yes	1400	10
2017-08-03	09:51:00	CM	Nest	Dog	Yes	298	1	0	28.5	0.9	SE	0.73
2017-08-03	06:31:00	CC	Nest	Dog	Yes	213	1	0.11	26.5	0		0.43
2017-08-03	09:34:00	CC	Nest	Dog	Yes	170	1	0.18	28.1	0		0.46
2017-08-04	06:59:00	CM	Nest	Dog	Yes	1400	13
2017-08-04	08:29:00	CM	Nest	Dog	Yes	757	9	1.15	26.3	1.1	S	0.55
2017-08-04	07:46:00	CC	Nest	Dog	Yes	397	4	0.18	26.9	1.9	S	0.45
2017-08-04	09:02:00	CC	Nest	Dog	Yes	427	5	0.85	28.5	0		0.39
2017-08-05	08:05:00	CM	Nest	Dog	Yes	735	2	0.22	27.6	0.9	S	0.63
2017-08-05	07:09:00	CC	Nest	Dog	Yes	147	1	0	27.9	0		0.4
2017-08-05	09:24:00	CC	Nest	Dog	Yes	127	1	0.11	28.6	2.2	S	0.43
2017-08-07	06:29:00	CM	Nest	Human		780	2	0.15				0.75
2017-08-07	07:54:00	CM	Nest	Human		720	5	0.18
2017-08-07	08:59:00	CM	Nest	Human		720	3	0.23				0.78
2017-08-07	10:11:00	CM	Nest	Human		60	1	0				0.72
2017-08-09	08:25:00	CM	Nest	Dog	Yes	1200	8
2017-08-09	07:14:00	CC	Nest	Dog	Yes	69	1	0.06	27.9	0		0.41
2017-08-09	07:29:00	CC	Nest	Dog	Yes	291	2	0.19	27.2	0		0.56
2017-08-09	09:36:00	CC	Nest	Dog	Yes	323	2	0.3	29.8	3	N	0.42
2017-08-10	07:40:00	CM	Nest	Dog	Yes	1500	11
2017-08-10	08:04:00	CM	Nest	Dog	Yes	334	1	1.3	27.5	0		0.51
2017-08-10	06:47:00	CC	Nest	Dog	Yes	118	1	0	28.9	1.6	N	0.47
2017-08-10	07:05:00	CC	Nest	Dog	Yes	192	1	0.16	27.8	1.3	N	0.5
2017-08-11	06:56:00	CC	Nest	Dog	Yes	161	1	0.06	26.5	0		0.39
2017-08-11	07:47:00	CC	Nest	Dog	Yes	218	1	0.16	26	0.4	S	0.42
2017-08-12	07:36:00	CM	Nest	Dog	Yes	720	3	0.22	24.8	0		0.53
2017-08-12	08:33:00	CM	Nest	Dog	Yes	810	6	0.65	26.2	0		0.6
2017-08-13	06:22:00	CC	Nest	Human		41	1	0				0.44
2017-08-13	07:43:00	CC	Nest	Human		65	1	0				0.39
2017-08-18	07:05:00	CM	Nest	Dog	Yes	307	2	0.22	27.2	0		0.5
2017-08-18	07:38:00	CC	Nest	Dog	Yes	303	2	0.4	26.8	1	N	0.47
2017-08-18	07:46:00	CM	FC	Dog	No
2017-08-18	07:52:00	CM	FC	Dog	No
2017-08-18	07:55:00	CM	FC	Dog	No
2017-08-18	08:01:00	CM	FC	Dog	No
2017-08-18	08:33:00	CM	FC	Dog	No
2017-08-19	07:49:00	CM	Nest	Dog	Yes	895	4	0.7		0.4	N	0.54
2017-08-19	08:32:00	CM	Nest	Dog	Yes	614	1	0.3	27.8	0		0.65
2017-08-19	09:06:00	CM	Nest	Dog	Yes	667	5	0.17	27	0		0.77
2017-08-19	06:51:00	CC	Nest	Dog	Yes	343	2	0.21	28.7	0		0.41
2017-08-19	07:29:00	CC	Nest	Dog	Yes	1500	15
2017-08-19	08:09:00	CC	Nest	Dog	Yes	217	3	0.23	28	0		0.45
2017-08-19	07:55:00	CC	FC	Dog	No
2017-08-20	09:15:00	CM	Nest	Human		1074	6
2017-08-20	10:20:00	CM	Nest	Human		167	1	0				0.76
2017-08-21	07:43:00	CM	Nest	Human		203	2	0.39				0.48
2017-08-21	07:54:00	CC	Nest	Human		105	1	0				0.38
2017-08-22	07:39:00	CM	Nest	Human		245	1	0.15				0.51
2017-08-22	08:36:00	CC	Nest	Human		128	1	0.08				0.38
2017-08-23	06:46:00	CM	Nest	Dog	Yes	1500	10
2017-08-23	07:21:00	CM	Nest	Dog	Yes	537	6	0.17	27	0		0.53
2017-08-23	07:49:00	CM	Nest	Dog	Yes	324	1	0.16	26.9	0		0.7
2017-08-23	08:41:00	CM	Nest	Dog	Yes	465	4	0.39	27.9	1.2	N	0.51
2017-08-23	09:01:00	CM	Nest	Dog	Yes	253	4	0.15	28.3	1.9	N	0.44
2017-08-23	09:22:00	CM	Nest	Dog	Yes	316	3	0.5	29	2	N	0.67
2017-08-23	08:20:00	CC	Nest	Dog	Yes	574	4	0.41	27.3	1.1	N	0.32
2017-08-23	07:36:00	CM	FC	Dog	No
2017-08-23	07:57:00	CM	FC	Dog	No
2017-08-24	07:10:00	CM	Nest	Dog	Yes	371	2	0.12	26	1.6	S	0.86
2017-08-24	07:59:00	CM	Nest	Dog	Yes	321	2	0.16	26	2	S	0.67
2017-08-24	09:01:00	CM	Nest	Dog	Yes	674	6	0.23	27.3	0		0.57
2017-08-24	09:31:00	CM	Nest	Dog	Yes	577	7	0.5	28.1	3.2	S	0.62
2017-08-24	09:54:00	CM	Nest	Dog	Yes	349	2	0.22	28.3	4	S	0.62
2017-08-24	10:15:00	CM	Nest	Dog	Yes	165	1	0.03	28.4	4.5	S	0.47
2017-08-24	06:58:00	CC	FC	Dog	No
2017-08-24	07:23:00	CM	FC	Dog	No
2017-08-24	07:40:00	CM	FC	Dog	No
2017-08-25	06:49:00	CM	Nest	Dog	Yes	533	5	0.85	26.2	0.2	S	0.66
2017-08-25	08:03:00	CM	Nest	Dog	Yes	1500	13
2017-08-25	08:33:00	CM	Nest	Dog	Yes	352	1	0.08	25.5	1.3	S	0.8
2017-08-25	09:25:00	CM	Nest	Dog	Yes	396	2	0.68	26.3	0		0.57
2017-08-25	09:52:00	CM	Nest	Dog	Yes	348	4	0.6	27.1	2.1	S	0.38
2017-08-25	10:01:00	CM	Nest	Dog	Yes	1500	9
2017-08-25	08:11:00	CM	FC	Dog	No
2017-08-25	08:16:00	CM	FC	Dog	No
2017-08-25	09:07:00	CM	FC	Dog	No
2017-08-25	10:30:00	CM	FC	Dog	No
2017-08-26	07:06:00	CM	Nest	Dog	Yes	494	2	0.23	24.9	0		0.49
2017-08-26	07:36:00	CM	Nest	Dog	Yes	201	1	0	24.6	1.1	S	0.79
2017-08-26	08:00:00	CM	Nest	Dog	Yes	503	5	0.24	24.6	0.4	S	0.7
2017-08-26	08:45:00	CM	Nest	Dog	Yes	448	4	0.13	25	1.5	S	0.84
2017-08-26	09:04:00	CM	Nest	Dog	Yes	1500	11
2017-08-26	09:23:00	CM	Nest	Dog	Yes	575	8	0.29	26	1.4	S	0.6
2017-08-26	07:45:00	CC	Nest	Dog	Yes	119	1	0	25.3	0.2	S	0.42
2017-08-26	07:27:00	CM	FC	Dog	No
2017-08-27	08:32:00	CM	Nest	Human		1129	11
2017-08-29	08:09:00	CM	Nest	Human		1248	13
2017-08-29	08:58:00	CM	Nest	Human		1304	13
2017-08-29	09:31:00	CM	Nest	Human		1378	12	0.35				0.79
2017-08-30	07:47:00	CM	Nest	Human		866	13	0.4				0.59
2017-08-30	08:56:00	CM	Nest	Human		392	3	0.15				0.47
2017-09-07	09:27:00	CM	Nest	Human		1800	10
2017-09-13	08:49:00	CM	Nest	Human		240	2	0.33				0.82
2017-09-18	08:42:00	CM	Nest	Human		1440	12
2017-09-29	08:06:00	CM	Nest	Human		214	2	0.35				0.42
2018-05-04	07:18:00	CC	Nest	Human		187	3	0.63
2018-05-04	07:38:00	CC	Nest	Human		76	1	0.1
2018-05-05	07:06:00	CC	Nest	Human		59	1	0.05				0.4
2018-05-05	07:25:00	CC	Nest	Human		147	2	0.25
2018-05-05	07:32:00	CC	Nest	Human		46	1	0.1
2018-05-05	07:35:00	CC	Nest	Human		230	3	0.67
2018-05-09	06:40:00	CC	Nest	Human		69	1	0.01				0.61
2018-05-09	07:58:00	CC	Nest	Human		33	1	0.01				0.38
2018-05-10	11:30:00	CC	Nest	Dog	Yes	1585	11
2018-05-10	12:15:00	CC	Nest	Dog	Yes	245	3	0.07
2018-05-10	07:18:00	CC	Nest	Human		303	1	0.05
2018-05-11	08:35:00	CC	Nest	Dog	Yes	357	1	0.01
2018-05-11	08:53:00	CC	Nest	Dog	Yes	923	7	0.22
2018-05-11	09:17:00	CC	Nest	Dog	Yes	2677	18
2018-05-11	10:09:00	CC	Nest	Dog	Yes	252	1	0.12				0.46
2018-05-11	07:01:00	CC	Nest	Human		2136	9	0.44
2018-05-12	07:37:00	CC	Nest	Human		1800	11
2018-05-13	07:32:00	CC	Nest	Human		234	1	0.05
2018-05-13	07:57:00	CC	Nest	Human		956	7	0.14
2018-05-13	08:26:00	CC	Nest	Human		469	1	0.01
2018-05-13	08:51:00	CC	Nest	Human		2019	15
2018-05-15	09:19:00	CC	Nest	Human		1223	6	0.19
2018-05-15	09:46:00	CC	Nest	Human		339	2	0.09				0.37
2018-05-16	07:36:00	CC	Nest	Human		1530	12
2018-05-16	08:53:00	CC	Nest	Human		1432	7	0.25				0.48
2018-05-17	06:45:00	CC	Nest	Dog	Yes	60	1	0.01	23.2	1.2	S	0.36
2018-05-17	07:20:00	CC	Nest	Dog	Yes	703	8	0.27		1	SW	0.32
2018-05-17	07:50:00	CC	Nest	Dog	Yes	574	5	0.35	24.4	4.1	S	0.49
2018-05-17	08:13:00	CC	Nest	Dog	Yes	275	3	0.4	25	2.9	S	0.5
2018-05-17	08:38:00	CC	Nest	Dog	Yes	371	4	0.37	25.3	4.2	S	0.41
2018-05-18	06:58:00	CC	Nest	Dog	Yes	188	1	0.01	22.3	0		0.47
2018-05-18	07:23:00	CC	Nest	Dog	Yes	1126	9	0.65	22.9	0		0.53
2018-05-18	08:22:00	CC	Nest	Dog	Yes	53	1	0.1	24.1	4.5	S	0.47
2018-05-18	08:33:00	CC	Nest	Dog	Yes	236	2	0.18	24.4	3.3	S	0.44
2018-05-18	09:03:00	CC	Nest	Dog	Yes	156	1	0.01	26.2	3.9	S	0.37
2018-05-18	09:10:00	CC	Nest	Dog	Yes	70	1	0.01	26.2	4.1	S	0.39
2018-05-18	09:18:00	CC	Nest	Dog	Yes	106	1	0.01	26.3	3.2	S	0.44
2018-05-18	09:25:00	CC	Nest	Dog	Yes	110	1	0.05	26.6	3.1	S	0.47
2018-05-18	09:45:00	CC	Nest	Dog	Yes	137	1	0.07	26.6	4.9	S	0.51
2018-05-18	08:13:00	CC	FC	Dog	N
2018-05-19	06:43:00	CC	Nest	Dog	Yes	100	1	0.09	24	1.9	S	0.53
2018-05-19	07:46:00	CC	Nest	Dog	Yes	145	1	0.11	24.6	3.4	S	0.57
2018-05-19	08:07:00	CC	Nest	Dog	Yes	91	1	0.19	24.9	4.2	S	0.56
2018-05-19	08:19:00	CC	Nest	Dog	Yes	173	1	0.11	25	5	SE	0.28
2018-05-19	08:30:00	CC	Nest	Dog	Yes	235	2	0.21	24.8	3.4	SE	0.52
2018-05-19	08:47:00	CC	Nest	Dog	Yes	235	1	0.18	24.8	4.9	S	0.51
2018-05-19	08:55:00	CC	Nest	Dog	Yes	93	1	0.14	24.7	4.7	S	0.45
2018-05-19	09:15:00	CC	Nest	Dog	Yes	76	1	0.01	24.9	2.9	S	0.27
2018-05-19	09:20:00	CC	Nest	Dog	Yes	70	1	0.03	25.3	4.2	S	0.35
2018-05-19	09:37:00	CC	Nest	Dog	Yes	89	1	0.01	26.1	4.1	S	0.39
2018-05-20	07:05:00	CC	Nest	Human		37	1	0.01				0.32
2018-05-20	08:06:00	CC	Nest	Human		69	1	0.05
2018-05-20	08:20:00	CC	Nest	Human		58	1	0.05
2018-05-21	08:07:00	CC	Nest	Human		66	1	0.49
2018-05-21	08:46:00	CC	Nest	Human		56	1	0.05
2018-05-21	08:53:00	CC	Nest	Human		84	1	0.11
2018-05-21	09:12:00	CC	Nest	Human		77	1	0.09
2018-05-21	09:18:00	CC	Nest	Human		359	4	0.34
2018-05-21	09:36:00	CC	Nest	Human		50	1	0.08
2018-05-21	06:50:00	CC	Nest	Human		72	1	0.05				0.43
2018-05-22	08:37:00	CC	Nest	Human		315	2	0.36				0.26
2018-05-22	08:53:00	CC	Nest	Human		135	1	0.12
2018-05-22	09:00:00	CC	Nest	Human		73	1	0.13
2018-05-22	09:05:00	CC	Nest	Human		96	1	0.08
2018-05-22	09:11:00	CC	Nest	Human		104	1	0.01
2018-05-22	09:27:00	CC	Nest	Human		428	5	0.27
2018-05-22	09:45:00	CC	Nest	Human		501	4
2018-05-22	09:59:00	CC	Nest	Human		295	2	0.15
2018-05-23	07:08:00	CC	Nest	Dog	Yes	111	1	0.08	22.5	0		0.38
2018-05-23	08:36:00	CC	Nest	Dog	Yes	403	4	0.13	25.3	1.5	S	0.4
2018-05-23	08:59:00	CC	Nest	Dog	Yes	139	1	0.04	28.1	0.9	S	0.41
2018-05-23	09:06:00	CC	Nest	Dog	Yes	70	1	0.01	27.9	1.4	S	0.46
2018-05-23	09:17:00	CC	Nest	Dog	Yes	230	2	0.24	26.2	1.1	S	0.42
2018-05-23	09:26:00	CC	Nest	Dog	Yes	255	3	0.2	30	1	S	0.38
2018-05-24	07:26:00	CC	Nest	Dog	Yes	150	1	0.16	23.5	1.1	N	0.34
2018-05-24	07:48:00	CC	Nest	Dog	Yes	74	1	0.07	23.7	0.9	N	0.42
2018-05-24	08:19:00	CC	Nest	Dog	Yes	79	1	0.04	24.1	1.3	N	0.39
2018-05-24	08:58:00	CC	Nest	Dog	Yes	250	3	0.32	25	1.4	NE	0.44
2018-05-24	09:22:00	CC	Nest	Dog	Yes	60	1	0.08	25.4	2	E	0.41
2018-05-24	09:42:00	CC	Nest	Dog	Yes	58	1	0.07	26.5	1.5	E	0.44
2018-05-24	10:01:00	CC	Nest	Dog	Yes	67	1	0.06	26.8	1.7	E	0.42
2018-05-24	08:37:00	CC	Nest	Human		147	1	0.24				0.39
2018-05-24	09:14:00	CC	Nest	Human		113	1	0.19				0.49
2018-05-25	07:06:00	CC	Nest	Dog	Yes	41	1	0.01	24.7	3	S	0.47
2018-05-25	07:28:00	CC	Nest	Dog	Yes	102	1	0.14	25.1	3	S	0.47
2018-05-25	07:55:00	CC	Nest	Dog	Yes	91	1	0.18	25.3	3	S	0.49
2018-05-25	08:17:00	CC	Nest	Dog	Yes	285	4	0.25	25.9	3	S	0.44
2018-05-25	09:05:00	CC	Nest	Dog	Yes	279	4	0.25	27.1	3	S	0.39
2018-05-25	09:21:00	CC	Nest	Dog	Yes	64	1	0.06	27.1	3	S	0.5
2018-05-25	09:43:00	CC	Nest	Dog	Yes	130	1	0.01	27	3	S	0.47
2018-05-25	07:43:00	CC	Nest	Human		76	1	0.14				0.49
2018-05-25	08:40:00	CC	Nest	Human		532	6	0.35				0.41
2018-05-25	09:27:00	CC	Nest	Human		82	1	0.1				0.43
2018-05-26	08:50:00	DC	Nest	Dog	Yes	2100	19	0.36	26.9	4	SE	0.55
2018-05-26	06:46:00	CC	Nest	Dog	Yes	106	1	0.11	24.2	5	SE	0.39
2018-05-26	07:10:00	CC	Nest	Dog	Yes	122	1	0.1	24.7	5	SE	0.42
2018-05-26	09:57:00	CC	Nest	Dog	Yes	492	1	0.1	27.1	1	S	0.44
2018-05-26	10:07:00	CC	Nest	Dog	Yes	86	1	0.07	26.4	2	SE	0.45
2018-05-26	10:33:00	CC	Nest	Dog	Yes	59	1	0.01	27.2	1	SE	0.39
2018-05-26	10:45:00	CC	Nest	Dog	Yes	74	1	0.14	27	2	SE	0.39
2018-05-27	08:13:00	CC	Nest	Human		66	1	0.28				0.54
2018-05-28	07:51:00	CC	Nest	Human		434	4	0.56				0.49
2018-05-29	06:31:00	CC	Nest	Human		46	1	0.12				0.4
2018-05-29	06:43:00	CC	Nest	Human		189	3	0.56				0.46
2018-05-29	07:58:00	CC	Nest	Human		65	1	0.2				0.44
2018-05-29	08:23:00	CC	Nest	Human		149	2	0.3				0.56
2018-05-30	06:38:00	CC	Nest	Dog	Yes	46	1	0.01	24.4	3.1	S	0.4
2018-05-30	06:50:00	CC	Nest	Dog	Yes	64	1	0.08	25.1	2.3	S	0.41
2018-05-30	07:52:00	CC	Nest	Dog	Yes	71	1	0.13	24.7	2.3	S	0.42
2018-05-30	08:08:00	CC	Nest	Dog	Yes	62	1	0.01	24.8	1.6	S	0.49
2018-05-30	08:27:00	CC	Nest	Dog	Yes	73	1	0.09	25.4	2.7	S	0.46
2018-05-30	08:40:00	CC	Nest	Dog	Yes	147	2	0.28	25.8	4.5	S	0.37
2018-05-30	08:59:00	CC	Nest	Dog	Yes	150	2	0.26	26	4.7	S	0.42
2018-05-30	09:10:00	CC	Nest	Dog	Yes	71	1	0.01	25.8	4.7	S	0.45
2018-05-30	09:25:00	CC	Nest	Dog	Yes	39	1	0.01	26.9	4.7	S	0.43
2018-05-30	09:35:00	CC	Nest	Dog	Yes	48	1	0.03	26.8	5.6	S	0.25
2018-05-30	07:18:00	CC	Nest	Human		159	2	0.28				0.44
2018-05-30	09:05:00	CC	Nest	Human		75	1	0.07				0.36
2018-05-30	09:11:00	CC	Nest	Human		107	1	0.13				0.41
2018-05-30	09:43:00	CC	Nest	Human		372	4	0.34				0.36
2018-05-31	07:52:00	CC	Nest	Dog	Yes	363	6	0.8	23.9	0		0.4
2018-05-31	08:13:00	CC	Nest	Dog	Yes	75	1	0.01	24.4	0		0.5
2018-05-31	08:28:00	CC	Nest	Dog	Yes	74	1	0.07	24.3	0		0.41
2018-05-31	08:42:00	CC	Nest	Dog	Yes	66	1	0.09	24.7	1.2	S	0.51
2018-05-31	08:56:00	CC	Nest	Dog	Yes	71	1	0.09	24.9	0.4	S	0.4
2018-05-31	09:17:00	CC	Nest	Dog	Yes	47	1	0.01	25	1.3	S	0.32
2018-05-31	09:40:00	CC	Nest	Human		231	2	0.1				0.34
2018-06-01	08:05:00	DC	Nest	Dog	Yes	1091	5	0.31	24.2	0		0.31
2018-06-01	06:46:00	CC	Nest	Dog	Yes	58	1	0.09	22.5	0		0.39
2018-06-01	08:27:00	CC	Nest	Dog	Yes	100	1	0.04	24.5	0.2	S	0.42
2018-06-01	09:02:00	CC	Nest	Dog	Yes	62	1	0.01	25	0		0.45
2018-06-01	09:13:00	CC	Nest	Dog	Yes	54	1	0.09	25.3	0		0.47
2018-06-01	09:40:00	CC	Nest	Dog	Yes	61	1	0.05	27.1	0.4	E	0.42
2018-06-01	10:15:00	CC	Nest	Dog	Yes	81	1	0.12	30.4	1.1	E	0.2
2018-06-01	08:48:00	CC	Nest	Human		170	1	0.15				0.51
2018-06-01	09:02:00	CC	Nest	Human		304	4	0.67				0.42
2018-06-01	09:49:00	CC	Nest	Human		1136
2018-06-02	08:50:00	DC	Nest	Dog	Yes	3600	25		29.8	0
2018-06-02	07:01:00	CC	Nest	Dog	Yes	32	1	0.01	23.5	1	S	0.34
2018-06-02	07:54:00	CC	Nest	Dog	Yes	92	1	0.12	24	0.4	SE	0.42
2018-06-02	08:07:00	CC	Nest	Dog	Yes	46	1	0.05	25.4	1.1	NE	0.46
2018-06-02	08:18:00	CC	Nest	Dog	Yes	101	1	0.01	25.7	1.7	N	0.51
2018-06-02	08:33:00	CC	Nest	Dog	Yes	70	2	0.21	26.7	1.2	N	0.45
2018-06-02	10:29:00	CC	Nest	Dog	Yes	59	1	0.09	30.1	0		0.4
2018-06-02	10:35:00	CC	Nest	Dog	Yes	64	1	0.07	31.2	0		0.39
2018-06-02	08:34:00	CC	Nest	Human		115	1	0.01				0.51
2018-06-03	08:07:00	CC	Nest	Human		274	1	0.05				0.38
2018-06-03	08:19:00	CC	Nest	Human		76	1	0.08				0.49
2018-06-03	08:45:00	CC	Nest	Human		163	1					0.4
2018-06-03	09:08:00	CC	Nest	Human		317	4	0.27				0.36
2018-06-04	07:33:00	CC	Nest	Human		1113	6	0.35				0.36
2018-06-04	09:34:00	CC	Nest	Human		74	1	0.01				0.26
2018-06-06	06:46:00	CC	Nest	Dog	Yes	79	1	0.14	25.6	0.9	N	0.27
2018-06-06	07:29:00	CC	Nest	Dog	Yes	293	4	0.27	26.8	0		0.49
2018-06-06	07:54:00	CC	Nest	Dog	Yes	72	1	0.12	27	0.4	N	0.27
2018-06-06	08:07:00	CC	Nest	Dog	Yes	61	1	0.01	26.8	0		0.42
2018-06-06	08:18:00	CC	Nest	Dog	Yes	45	1	0.01	27.4	1	N	0.38
2018-06-06	08:28:00	CC	Nest	Dog	Yes	165	3	0.31	27.8	0.9	N	0.38
2018-06-06	09:02:00	CC	Nest	Dog	Yes	115	1	0.08	27.1	0		0.48
2018-06-06	09:18:00	CC	Nest	Dog	Yes	55	1	0.05	27.3	1.2	N	0.48
2018-06-06	09:12:00	CC	Nest	Human		99	1	0.18				0.42
2018-06-07	07:00:00	CC	Nest	Dog	Yes	38	1	0.11	23.8	0		0.38
2018-06-07	07:15:00	CC	Nest	Dog	Yes	95	1	0.18	24.3	0		0.38
2018-06-07	07:38:00	CC	Nest	Dog	Yes	55	1	0.04	25.1	0		0.41
2018-06-07	07:41:00	CC	Nest	Dog	Yes	47	1	0.01	25	0		0.34
2018-06-07	08:02:00	CC	Nest	Dog	Yes	82	1	0.01	24.4	0		0.5
2018-06-07	08:13:00	CC	Nest	Dog	Yes	114	2	0.21	25.8	0		0.4
2018-06-07	07:30:00	CC	Nest	Human		54	2	0.23				0.42
2018-06-07	07:49:00	CC	Nest	Human		245	6	0.26				0.46
2018-06-07	08:08:00	CC	Nest	Human		71	2	0.47				0.44
2018-06-08	06:55:00	CC	Nest	Dog	Yes	175	2	0.12	22.9	1.1	E	0.4
2018-06-09	07:15:00	CC	Nest	Dog	Yes	45	1	0.05	23.6	0.4	E	0.38
2018-06-09	07:23:00	CC	Nest	Dog	Yes	310	5	0.35	23.3	1.1	E	0.28
2018-06-09	07:39:00	CC	Nest	Dog	Yes	78	1	0.05	24.2	0		0.38
2018-06-09	07:47:00	CC	Nest	Dog	Yes	62	1	0.03	25.4	0		0.4
2018-06-09	07:56:00	CC	Nest	Dog	Yes	46	1	0.07	26.5	0		0.46
2018-06-09	08:16:00	CC	Nest	Dog	Yes	179	3	0.18	24.3	0		0.46
2018-06-09	08:26:00	CC	Nest	Dog	Yes	55	1	0.01	25.2	0		0.45
2018-06-09	08:05:00	CC	Nest	Human		66	2	0.41				0.3
2018-06-09	08:21:00	CC	Nest	Human		33	2	0.22				0.36
2018-06-13	09:30:00	CM	Nest	Dog	Yes	876	7	0.5	30.4	0		0.7
2018-06-13	06:42:00	CC	Nest	Dog	Yes	51	1	0.06	24.9	0		0.38
2018-06-13	07:32:00	CC	Nest	Dog	Yes	104	2	0.3	25.8	0		0.43
2018-06-13	07:49:00	CC	Nest	Dog	Yes	43	1	0.01	26.1	0.6	E	0.47
2018-06-13	07:54:00	CC	Nest	Dog	Yes	67	1	0.05	26.5	0.6	N	0.4
2018-06-13	08:01:00	CC	Nest	Human		61	2	0.3				0.42
2018-06-13	08:06:00	CC	Nest	Human		57	2	0.32				0.39
2018-06-13	08:18:00	CC	Nest	Human		36	1	0.14				0.57
2018-06-14	07:52:00	CC	Nest	Dog	Yes	62	1	0.05	26	0.2	N	0.43
2018-06-14	08:03:00	CC	Nest	Dog	Yes	146	2	0.15	25.9	0		0.39
2018-06-14	08:12:00	CC	Nest	Dog	Yes	45	1	0.01	28.9	0		0.36
2018-06-14	08:21:00	CC	Nest	Dog	Yes	151	2	0.19	29.5	0		0.39
2018-06-14	08:32:00	CC	Nest	Dog	Yes	58	1	0.03	29.5	1.5	W	0.36
2018-06-15	07:00:00	CC	Nest	Dog	Yes	65	1	0.09	25.9	0.9	N	0.37
2018-06-15	07:38:00	CC	Nest	Dog	Yes	39	1	0.03	27	0.2	N	0.45
2018-06-15	07:57:00	CC	Nest	Dog	Yes	60	1	0.09	26.6	1.2	N	0.43
2018-06-15	08:07:00	CC	Nest	Dog	Yes	57	1	0.06	26.9	1.2	N	0.38
2018-06-15	08:20:00	CC	Nest	Dog	Yes	81	1	0.12	27.2	0.4	E	0.39
2018-06-15	08:29:00	CC	Nest	Dog	Yes	49	1	0.01	28	0.2	N	0.3
2018-06-15	07:49:00	CC	Nest	Human		350	5
2018-06-15	08:36:00	CC	Nest	Human		63	1	0.2				0.37
2018-06-16	07:33:00	CC	Nest	Dog	Yes	44	1	0.08	24.8	0.2	N	0.45
2018-06-16	07:40:00	CC	Nest	Dog	Yes	65	1	0.03	25.6	0.03	N	0.45
2018-06-16	07:48:00	CC	Nest	Dog	Yes	77	1	0.03	25.1	1.3	N	0.38
2018-06-16	07:58:00	CC	Nest	Dog	Yes	70	1	0.09	26.6	0.4	N	0.45
2018-06-16	08:03:00	CC	Nest	Dog	Yes	44	1	0.01	26.2	2.1	N	0.46
2018-06-16	08:22:00	CC	Nest	Dog	Yes	41	1	0.11	27.9	0		0.4
2018-06-16	08:28:00	CC	Nest	Dog	Yes	50	1	0.1	27.9	1.1	N	0.37
2018-06-16	08:33:00	CC	Nest	Dog	Yes	43	1	0.03	28.8	1.1	N	0.27
2018-06-17	06:29:00	CC	Nest	Human		34	1	0.02				0.32
2018-06-17	06:44:00	CC	Nest	Human		90	2	0.5				0.42
2018-06-17	07:15:00	CC	Nest	Human		141	2	0.27				0.38
2018-06-17	07:48:00	CC	Nest	Human		420	6	0.6				0.38
2018-06-17	08:11:00	CC	Nest	Human		67	1	0.05				0.28
2018-06-17	08:19:00	CC	Nest	Human		122	2	0.5				0.48
2018-06-17	08:44:00	CC	Nest	Human		141	2	0.2				0.35
2018-06-18	06:33:00	CC	Nest	Human		207	2	0.18				0.41
2018-06-18	07:40:00	CC	Nest	Human		248	3	0.43				0.47
2018-06-18	08:16:00	CC	Nest	Human		177	3	0.4				0.39
2018-06-19	06:24:00	CC	Nest	Human		70	1	0.03				0.38
2018-06-19	07:15:00	CC	Nest	Human		187	2	0.35				0.41
2018-06-20	06:43:00	CC	Nest	Dog	Yes	56	1	0.01	24.6	0		0.5
2018-06-20	07:17:00	CC	Nest	Dog	Yes	60	1	0.09	26.2	0		0.43
2018-06-20	07:31:00	CC	Nest	Dog	Yes	58	1	0.01	27.6	1	S	0.44
2018-06-20	07:38:00	CC	Nest	Dog	Yes	195	1	0.5	28.4	0.4	E	0.45
2018-06-20	07:48:00	CC	Nest	Dog	Yes	54	1	0.07	26.6	0		0.47
2018-06-20	07:52:00	CC	Nest	Dog	Yes	58	1	0.05	26.8	0.4	S	0.39
2018-06-20	07:57:00	CC	Nest	Dog	Yes	46	1	0.03	27.6	0.4	S	0.33
2018-06-20	08:14:00	CC	Nest	Dog	Yes	114	2	0.08	27.6	0.6	S	0.46
2018-06-20	08:21:00	CC	Nest	Dog	Yes	52	1	0.01	29.8	0.9	S	0.52
2018-06-20	08:30:00	CC	Nest	Dog	Yes	135	3	0.22	27	1.5	S	0.41
2018-06-20	07:17:00	CC	Nest	Human		154	2	0.48				0.44
2018-06-20	08:08:00	CC	FC	Dog	N
2018-06-20	08:10:00	CC	FC	Dog	N
2018-06-20	08:19:00	CC	FC	Dog	N
2018-06-21	07:23:00	CC	Nest	Dog	Yes	114	1	0.01	26.1	0		0.21
2018-06-21	07:53:00	CC	Nest	Dog	Yes	70	1	0.07	27	0		0.2
2018-06-21	08:26:00	CC	Nest	Dog	Yes	61	1	0.01	29	0.9	S	0.37
2018-06-21	08:35:00	CC	Nest	Dog	Yes	114	2	0.13	28.6	0.4	S	0.27
2018-06-21	08:47:00	CC	Nest	Dog	Yes	61	1	0.01	27.8	0		0.5
2018-06-21	09:26:00	CC	Nest	Dog	Yes	174	3	0.13	29	1.2	W	0.47
2018-06-21	09:16:00	CC	Nest	Human		780	6
2018-06-21	07:44:00	CC	FC	Dog	N
2018-06-21	08:05:00	CC	FC	Dog	N
2018-06-22	07:37:00	CC	Nest	Dog	Yes	26	1	0.06	25.6	1.1	N	0.3
2018-06-22	08:04:00	CC	Nest	Dog	Yes	64	1	0.01	25.9	0		0.45
2018-06-23	09:28:00	DC	Nest	Dog	Yes	2700	20		28.6	0
2018-06-23	06:51:00	CC	Nest	Dog	Yes	48	1	0.05	26.1	0		0.38
2018-06-23	07:00:00	CC	Nest	Dog	Yes	600	8		26.5	1.5	S
2018-06-23	07:47:00	CC	Nest	Dog	Yes	53	1	0.01	26.4	0		0.43
2018-06-23	07:53:00	CC	Nest	Dog	Yes	56	1	0.06	27.4	1.2	W	0.47
2018-06-23	08:11:00	CC	Nest	Dog	Yes	53	1	0.05	28.1	0		0.38
2018-06-23	08:18:00	CC	FC	Dog	N
2018-06-23	08:20:00	CC	FC	Dog	N
2018-06-26	08:59:00	CC	Nest	Human			2	0.22				0.46
2018-06-26	09:24:00	CC	Nest	Human			1	0.01				0.44
2018-06-27	08:40:00	CM	Nest	Dog	Yes	234	2	0.21	28.9	1.1	N	0.6
2018-06-27	06:43:00	CC	Nest	Dog	Yes	50	2	0.17	26.5	0		0.42
2018-06-27	07:53:00	CC	Nest	Dog	Yes	56	1	0.01	26.2	0		0.31
2018-06-27	08:03:00	CC	Nest	Dog	Yes	70	1	0.05	27.8	0		0.41
2018-06-27	08:16:00	CC	Nest	Dog	Yes	80	1	0.05	27.5	0		0.53
2018-06-27	08:30:00	CC	Nest	Dog	Yes	105	2	0.21	27.9	0		0.4
2018-06-27	09:13:00	CC	Nest	Dog	Yes	40	1	0.04	29.8	0.4	N	0.36
2018-06-27	08:20:00	CC	FC	Dog	N
2018-06-28	06:40:00	CC	Nest	Dog	Yes	148	2	0.24	28.3	0		0.48
2018-06-28	07:17:00	CC	Nest	Dog	Yes	61	1	0.01	27.4	0		0.45
2018-06-28	07:37:00	CC	Nest	Dog	Yes	122	2	0.18	27	0		0.52
2018-06-28	07:51:00	CC	Nest	Dog	Yes	109	2	0.16	27.7	1.5	N	0.31
2018-06-29	07:45:00	CC	Nest	Dog	Yes	60	1	0.18	26.4	0.1	N	0.46
2018-06-29	08:14:00	CC	Nest	Dog	Yes	540	9		27.6	0
2018-06-29	08:30:00	CC	Nest	Dog	Yes	41	1	0.01	28.9	0		0.45
2018-06-29	08:33:00	CC	Nest	Dog	Yes	57	1	0.05	28.2	0		0.41
2018-06-29	08:48:00	CC	Nest	Dog	Yes	75	1	0.09	27.9	0		0.49
2018-06-29	06:30:00	CC	FC	Dog	N
2018-06-29	08:43:00	CC	FC	Dog	N
2018-06-29	08:45:00	CC	FC	Dog	N
2018-06-30	06:30:00	CC	Nest	Dog	Yes	47	1	0.05	26.8	0.6	S	0.38
2018-06-30	07:11:00	CC	Nest	Dog	Yes	120	2	0.15	26.6	0		0.35
2018-06-30	07:21:00	CC	Nest	Dog	Yes	73	1	0.07	25.4	0		0.45
2018-06-30	07:30:00	CC	Nest	Dog	Yes	48	1	0.04	26.3	0		0.4
2018-06-30		CC	Nest	Dog	Yes	49	1	0.01	26.7	0		0.46
2018-06-30	08:03:00	CC	Nest	Dog	Yes	57	1	0.06	27.1	0		0.42
2018-06-30	08:09:00	CC	Nest	Dog	Yes	47	1	0.07	26.3	0		0.43
2018-06-30	08:17:00	CC	Nest	Dog	Yes	121	1	0.07	28.1	0.6	S	0.48
2018-06-30	08:29:00	CC	Nest	Dog	Yes	47	1	0.01	27.3	0		0.33
2018-06-30	06:42:00	CC	Nest	Human		741	10	0.41				0.38
2018-06-30	07:51:00	CC	Nest	Human		174	2	0.29				0.33
2018-06-30	07:34:00	CC	FC	Dog	N
2018-07-01	08:07:00	CC	Nest	Human		118	1	0.2				0.36
2018-07-02	06:24:00	CC	Nest	Human		390	7	0.8				0.47
2018-07-02	07:17:00	CC	Nest	Human		32	1	0.03				0.41
2018-07-02	07:26:00	CC	Nest	Human		900	7
2018-07-02	08:07:00	CC	Nest	Human		205	1	0.02				0.41
2018-07-03	06:27:00	CC	Nest	Human		213	3	0.68				0.36
2018-07-03	06:45:00	CC	Nest	Human		88	1	0.1				0.41
2018-07-04	07:00:00	CM	Nest	Dog	Yes	341	10	0.7	26	1.1	W	0.45
2018-07-04	07:45:00	CC	Nest	Dog	Yes	136	2	0.09	28.5	0.2	S	0.52
2018-07-04	08:16:00	CC	Nest	Dog	Yes	58	1	0.09	28.3	0.4	S	0.46
2018-07-04	08:29:00	CC	Nest	Dog	Yes	130	2	0.17	31.1	0		0.45
2018-07-04	07:51:00	CC	FC	Dog	N
2018-07-04	07:55:00	CC	FC	Dog	N
2018-07-04	08:23:00	CM	FC	Dog	N
2018-07-05	08:33:00	CM	Nest	Dog	Yes	255	2	0.18	27.2	4.1	E	0.62
2018-07-05	07:05:00	CC	Nest	Dog	Yes	40	1	0.01	25.5	2.1	E	0.32
2018-07-05	08:18:00	CC	Nest	Dog	Yes	142	2	0.16	26.6	2.8	E	0.3
2018-07-05	09:10:00	CC	Nest	Dog	Yes	70	1	0.05	27.9	4	E	0.51
2018-07-05	09:43:00	CC	Nest	Dog	Yes	102	1	0.09	28.2	3.8	E	0.49
2018-07-06	07:42:00	CC	Nest	Dog	Yes	71	1	0.01	27.9	3.1	N	0.45
2018-07-06	08:42:00	CC	Nest	Dog	Yes	234	3	0.53	27.6	3.1	N	0.41
2018-07-06	07:25:00	CC	FC	Dog	N
2018-07-07	07:45:00	CC	Nest	Dog	Yes	60	1	0.06	25.1	0		0.42
2018-07-07	08:30:00	CC	Nest	Dog	Yes	48	1	0.08	25.8	1	N	0.42
2018-07-07	08:44:00	CC	Nest	Dog	Yes	48	1	0.01	26.8	0		0.36
2018-07-07	07:51:00	CC	Nest	Human		634	7	0.43				0.4
2018-07-07	08:14:00	CC	Nest	Human		475	4	0.2				0.42
2018-07-08	06:10:00	CC	Nest	Human		1106	6
2018-07-08	08:19:00	CC	Nest	Human		485	5	0.3				0.4
2018-07-08	08:36:00	CC	Nest	Human		60	1	0.01				0.4
2018-07-08	09:10:00	CC	Nest	Human		243	2	0.3				0.3
2018-07-08	09:31:00	CC	Nest	Human		80	1	0.01				0.3
2018-07-09	06:14:00	CC	Nest	Human		339	1	0.19				0.3
2018-07-09	06:35:00	CC	Nest	Human		407	3	0.3				0.38
2018-07-09	07:30:00	CC	Nest	Human		198	2	0.35				0.38
2018-07-09	07:58:00	CC	Nest	Human		217	2	0.38				0.44
2018-07-09	08:21:00	CC	Nest	Human		340	3	0.88				0.3
2018-07-09	09:01:00	CC	Nest	Human		313	3	0.2				0.41
2018-07-10	06:05:00	CC	Nest	Human		102	1	0.25				0.42
2018-07-10	07:38:00	CC	Nest	Human		166	1	0.25				0.19
2018-07-10	08:18:00	CC	Nest	Human		928	8
2018-07-10	08:58:00	CC	Nest	Human		206	2	0.3				0.3
2018-07-10	09:46:00	CC	Nest	Human		378	4	0.3				0.35
2018-07-11	08:03:00	CM	Nest	Dog	Yes	225	1	0.01	26.8	1.7	N	0.56
2018-07-11	08:29:00	CC	Nest	Dog	Yes	45	1	0.01	27.1	1.5	N	0.29
2018-07-11	08:45:00	CC	Nest	Dog	Yes	75	1	0.01	27.3	1.8	N	0.4
2018-07-11	09:13:00	CC	Nest	Dog	Yes	39	1	0.01	28.2	2	N	0.35
2018-07-11	06:30:00	CC	FC	Dog	N
2018-07-12	07:10:00	CC	Nest	Dog	Yes	46	1	0.01	26	0		0.44
2018-07-12	07:59:00	CC	Nest	Dog	Yes	54	1	0.07	27.1	0		0.44
2018-07-12	08:07:00	CC	Nest	Dog	Yes	59	1	0.01	27.2	0		0.32
2018-07-12	08:41:00	CC	Nest	Dog	Yes	120	2	0.15	28.7	0		0.33
2018-07-12	08:50:00	CC	Nest	Dog	Yes	57	1	0.07	28.8	0		0.31
2018-07-12	09:02:00	CC	Nest	Dog	Yes	56	1	0.08	28.9	0		0.36
2018-07-12	07:05:00	CC	FC	Dog	N
2018-07-13	07:50:00	CC	Nest	Dog	Yes	45	1	0.01	28.6	0		0.35
2018-07-13	07:59:00	CC	Nest	Dog	Yes	103	2	0.12	28.9	0		0.36
2018-07-13	08:12:00	CC	Nest	Dog	Yes	59	1	0.06	29.1	0		0.41
2018-07-13	08:42:00	CC	Nest	Dog	Yes	52	1	0.01	29.5	0		0.31
2018-07-13	08:47:00	CC	Nest	Dog	Yes	67	1	0.05	29.6	0		0.4
2018-07-13	06:30:00	CC	FC	Dog	N
2018-07-14	07:00:00	CC	Nest	Dog	Yes	150	2	0.17	25.5	0		0.43
2018-07-14	07:55:00	CC	Nest	Dog	Yes	52	1	0.05	29.1	0		0.34
2018-07-14	08:33:00	CC	Nest	Dog	Yes	71	1	0.01	28.9	1	N	0.47
2018-07-14	09:01:00	CC	Nest	Dog	Yes	57	1	0.01	28.8	1.2	N	0.47
2018-07-14	09:05:00	CC	Nest	Dog	Yes	52	1	0.03	28.8	1.5	N	0.47
2018-07-14	09:16:00	CC	Nest	Dog	Yes	51	1	0.06	28.7	1.1	N	0.36
2018-07-15	08:52:00	CM	Nest	Human		1345	8
2018-07-15	09:14:00	CC	Nest	Human		867	12
2018-07-15	10:52:00	CC	Nest	Human		310	1	0.01				0.54
2018-07-16	08:59:00	CM	Nest	Human		1774	6
2018-07-16	08:03:00	CC	Nest	Human		555	5
2018-07-16	09:51:00	CC	Nest	Human		1243	4
2018-07-16	12:06:00	CC	Nest	Human		1200	3	0.23				0.26
2018-07-17	06:14:00	CC	Nest	Human		344	2	0.29				0.43
2018-07-17	08:08:00	CC	Nest	Human		134	1	0.1				0.33
2018-07-17	09:28:00	CC	Nest	Human		589	4	0.19				0.32
2018-07-18	08:15:00	CC	Nest	Dog	Yes	91	1	0.01	27.7	0		0.4
2018-07-18	08:20:00	CC	Nest	Dog	Yes	150	2	0.33	28.3	0		0.25
2018-07-18	08:44:00	CC	Nest	Dog	Yes	70	1	0.05	28.8	0		0.42
2018-07-18	08:53:00	CC	Nest	Dog	Yes	71	1	0.01	28.9	0		0.49
2018-07-18	06:13:00	CC	FC	Dog	N
2018-07-18	08:21:00	CC	FC	Dog	N
2018-07-18	08:27:00	CC	FC	Dog	N
2018-07-18	08:30:00	CC	FC	Dog	N
2018-07-18	08:38:00	CC	FC	Dog	N
2018-07-19	07:45:00	CC	Nest	Dog	Yes	157	2	0.18	27.6	0		0.38
2018-07-19	08:07:00	CC	Nest	Dog	Yes	60	1	0.01	27.9	0.9	S	0.41
2018-07-19	08:17:00	CC	Nest	Dog	Yes	130	1	0.09	29	0		0.43
2018-07-19	08:46:00	CC	Nest	Dog	Yes	70	1	0.07	28.9	0		0.48
2018-07-19	08:35:00	CC	FC	Dog	N
2018-07-20	07:00:00	CC	Nest	Dog	Yes	139	2	0.19	26.6	0		0.38
2018-07-20	07:10:00	CC	Nest	Dog	Yes	52	1	0.01	26.1	0		0.38
2018-07-20	07:15:00	CC	Nest	Dog	Yes	120	1	0.01	26	0		0.41
2018-07-20	07:21:00	CC	Nest	Dog	Yes	110	1	0.01	26.7	0		0.49
2018-07-20	07:29:00	CC	Nest	Dog	Yes	155	2	0.27	26.9	0		0.35
2018-07-20	07:37:00	CC	Nest	Dog	Yes	70	1	0.05	26.4	0		0.4
2018-07-20	07:44:00	CC	Nest	Dog	Yes	231	3	0.19	27.1	0		0.4
2018-07-20	08:25:00	CC	Nest	Dog	Yes	55	1	0.06	27.5	0		0.42
2018-07-20	06:58:00	CC	FC	Dog	N
2018-07-20	07:14:00	CC	FC	Dog	N
2018-07-20	07:28:00	CC	FC	Dog	N
2018-07-21	07:38:00	CC	Nest	Dog	Yes	83	1	0.01	28.1	0.9	S	0.55
2018-07-21	07:56:00	CC	Nest	Dog	Yes	45	1	0.01	28.9	0.5	S	0.46
2018-07-21	08:05:00	CC	Nest	Dog	Yes	79	1	0.07	28.1	1.1	S	0.42
2018-07-21	08:13:00	CC	Nest	Dog	Yes	68	1	0.06	28.3	0.9	S	0.37
2018-07-21	07:43:00	CC	FC	Dog	N
2018-07-21	07:49:00	CC	FC	Dog	N
2018-07-22	08:21:00	CC	Nest	Human		171	2	0.45				0.45
2018-07-22	08:33:00	CC	Nest	Human		21	1	0.01				0.35
2018-07-23	08:26:00	CC	Nest	Human		78	2	0.5				0.36
2018-07-24	06:21:00	CC	Nest	Human		33	1	0.01				0.4
2018-07-24	06:29:00	CC	Nest	Human		21	1	0.1				0.28
2018-07-25	07:00:00	CC	Nest	Dog	Yes	155	2	0.12	26.9	1.1	S	0.35
2018-07-25	07:06:00	CC	Nest	Dog	Yes	158	3	0.2	26.9	1.4	S	0.42
2018-07-25	07:12:00	CC	Nest	Dog	Yes	131	2	0.26	26.9	1.4	S	0.43
2018-07-25	07:20:00	CC	Nest	Dog	Yes	78	1	0.08	25.7	1.4	S	0.46
2018-07-25	07:26:00	CC	Nest	Dog	Yes	103	1	0.04	26	1.1	S	0.44
2018-07-25	07:35:00	CC	Nest	Dog	Yes	144	2	0.1	26.1	1	S	0.24
2018-07-25	07:46:00	CC	Nest	Dog	Yes	130	1	0.04	26.9	1.4	S	0.43
2018-07-25	07:52:00	CC	Nest	Dog	Yes	56	1	0.03	26.9	1	S	0.38
2018-07-25	06:55:00	CC	FC	Dog	N
2018-07-26	07:10:00	CC	Nest	Dog	Yes	60	1	0.01	27	0		0.44
2018-07-26	08:27:00	CC	Nest	Dog	Yes	54	1	0.04	28.1	0		0.37
2018-07-26	08:46:00	CC	Nest	Dog	Yes	77	1	0.04	28.1	1	S	0.46
2018-07-27	07:57:00	CC	Nest	Dog	Yes	58	1	0.04	27.6	0		0.47
2018-07-27	08:12:00	CC	Nest	Dog	Yes	52	1	0.03	27.8	0.9	S	0.48
2018-07-27	08:21:00	CC	Nest	Dog	Yes	41	1	0.01	27.8	0		0.43
2018-07-27	08:31:00	CC	Nest	Dog	Yes	61	1	0.01	28.1	0		0.52
2018-07-27	06:42:00	CC	FC	Dog	N
2018-07-28	07:45:00	CC	Nest	Dog	Yes	71	1	0.04	27	0		0.44
2018-07-28	07:50:00	CC	Nest	Dog	Yes	61	1	0.08	28.9	0		0.34
2018-07-28	08:07:00	CC	Nest	Dog	Yes	294	4	0.3	28.1	0		0.34
2018-07-28	08:17:00	CC	Nest	Dog	Yes	70	1	0.01	28	0		0.53
2018-07-28	08:21:00	CC	Nest	Dog	Yes	57	1	0.07	28.1	0		0.4
2018-07-28	08:24:00	CC	Nest	Dog	Yes	50	1	0.01	28.3	0		0.45
2018-07-28	08:31:00	CC	Nest	Dog	Yes	59	1	0.01	28.3	0		0.45
2018-07-28	08:35:00	CC	Nest	Dog	Yes	60	1	0.03	28.3	0		0.44
2018-07-28	07:33:00	CC	FC	Dog	N
2018-07-28	07:42:00	CC	FC	Dog	N
2018-07-28	08:37:00	CC	FC	Dog	N
2018-07-30	09:24:00	CM	Nest	Human		1916	10
2018-07-30	08:28:00	CC	Nest	Human		47	1	0.06				0.41
2018-08-01	08:06:00	CC	Nest	Dog	Yes	54	1	0.01	27.2	2.8	S	0.42
2018-08-01	08:23:00	CC	Nest	Dog	Yes	95	1	0.06	27.2	3.8	S	0.45
2018-08-01	08:31:00	CC	Nest	Dog	Yes	14	1	0.07	27.7	3.4	S	0.46
2018-08-01	08:41:00	CC	Nest	Dog	Yes	50	1	0.01	27.9	3.8	S	0.4
2018-08-01	08:55:00	CC	Nest	Dog	Yes	95	1	0.08	27.9	4	S	0.49
2018-08-02	08:26:00	CC	Nest	Dog	Yes	42	1	0.01	28.2	0.5	S	0.41
2018-08-02	08:40:00	CC	Nest	Dog	Yes	38	1	0.01	28.4	1	S	0.43
2018-08-02	09:03:00	CC	Nest	Dog	Yes	57	1	0.01	28.4	1	S	0.42
2018-08-02	08:03:00	CM	Nest	Human		507	3	0.36				0.46
2018-08-02	06:56:00	CC	Nest	Human		241	2	0.35				0.39
2018-08-02	07:54:00	CC	FC	Dog	N
2018-08-02	07:56:00	CC	FC	Dog	N
2018-08-02	07:58:00	CM	FC	Dog	N
2018-08-02	08:23:00	CC	FC	Dog	N
2018-08-03	09:25:00	CM	Nest	Dog	Yes	594	4	0.39	28.9	2.5	S	0.74
2018-08-03	09:52:00	CM	Nest	Dog	Yes	716	6	0.4	28.9	3.5	S	0.64
2018-08-03	07:10:00	CC	Nest	Dog	Yes	60	1	0.04	27.4	3.2	S	0.4
2018-08-03	08:18:00	CC	Nest	Dog	Yes	52	1	0.04	27	2	S	0.41
2018-08-03	08:22:00	CC	Nest	Dog	Yes	40	1	0.01	27.1	2.5	S	0.43
2018-08-03	08:30:00	CC	Nest	Dog	Yes	46	1	0.01	27.5	2	S	0.39
2018-08-03	08:45:00	CC	Nest	Dog	Yes	41	1	0.01	27.9	1	S	0.42
2018-08-04	08:04:00	CC	Nest	Dog	Yes	45	1	0.01	27.5	0.9	S	0.39
2018-08-04	08:17:00	CC	Nest	Dog	Yes	59	1	0.06	27.9	1	S	0.45
2018-08-04	08:27:00	CC	Nest	Dog	Yes	70	1	0.05	28	0.1	S	0.46
2018-08-04	08:30:00	CC	Nest	Dog	Yes	61	1	0.05	28.1	0		0.44
2018-08-04	08:45:00	CC	Nest	Dog	Yes	43	1	0.01	28	0		0.33
2018-08-04	06:29:00	CC	FC	Dog	N
2018-08-04	07:44:00	CC	FC	Dog	N
2018-08-04	08:09:00	CC	FC	Dog	N
2018-08-04	08:11:00	CC	FC	Dog	N
2018-08-04	08:16:00	CC	FC	Dog	N
2018-08-04	08:24:00	CM	FC	Dog	N
2018-08-04	08:42:00	CM	FC	Dog	N
2018-08-05	07:10:00	CC	Nest	Human		567	4	0.35				0.42
2018-08-05	08:05:00	CC	Nest	Human		54	1	0.05				0.3
2018-08-06	06:48:00	CC	Nest	Human		142	1	0.05				0.39
2018-08-06	07:53:00	CC	Nest	Human		610	6
2018-08-06	08:28:00	CC	Nest	Human		656	4
2018-08-06	08:55:00	CC	Nest	Human		296	4	0.52				0.36
2018-08-06	09:31:00	CC	Nest	Human		58	1	0.1				0.3
2018-08-07	07:54:00	CC	Nest	Human		456	4
2018-08-07	08:12:00	CC	Nest	Human		67	1	0.15				0.43
2018-08-07	09:04:00	CC	Nest	Human		119	1	0.2				0.48
2018-08-08	07:41:00	CC	Nest	Dog	Yes	56	1	0.04	27.9	0		0.44
2018-08-08	07:56:00	CC	Nest	Dog	Yes	116	2	0.24	27.9	0.2	S	0.45
2018-08-08	08:08:00	CC	Nest	Dog	Yes	43	1	0.01	28	0.1	S	0.3
2018-08-08	07:52:00	CC	FC	Dog	N
2018-08-08	08:21:00	CC	FC	Dog	N
2018-08-08	08:32:00	CC	FC	Dog	N
2018-08-09	06:40:00	CC	Nest	Dog	Yes	44	1	0.01	27.4	0		0.44
2018-08-09	08:35:00	CC	Nest	Dog	Yes	59	1	0.07	29.3	0		0.45
2018-08-09	08:12:00	CC	FC	Dog	N
2018-08-09	08:17:00	CC	FC	Dog	N
2018-08-09	08:21:00	CC	FC	Dog	N
2018-08-09	08:41:00	CC	FC	Dog	N
2018-08-10	07:51:00	CC	Nest	Dog	Yes	54	1	0.01	24.9	0		0.44
2018-08-10	06:39:00	CC	FC	Dog	N
2018-08-10	08:04:00	CC	FC	Dog	N
2018-08-10	08:37:00	CC	FC	Dog	N
2018-08-10	08:38:00	CC	FC	Dog	N
2018-08-11	08:38:00	CC	Nest	Dog	Yes	61	1	0.01	26.8	1	W	0.5
2018-08-11	08:47:00	CC	Nest	Dog	Yes	45	1	0.05	27.1	0.9	W	0.4
2018-08-13	07:57:00	CC	Nest	Human		144	2	0.2				0.41
2018-08-14	08:21:00	CC	Nest	Human		102	2	0.22				0.26
2018-08-15	07:40:00	CC	Nest	Dog	Yes	73	1	0.07	26.6	0.5	N	0.36
2018-08-15	07:54:00	CC	Nest	Dog	Yes	47	1	0.01	27	1	N	0.47
2018-08-15	07:36:00	CC	FC	Dog	N
2018-08-16	09:50:00	CM	Nest	Dog	Yes	550	5	0.34	29	0		0.6
2018-08-16	08:31:00	CC	Nest	Dog	Yes	54	1	0.01	27.9	0		0.34
2018-08-16	08:51:00	CC	Nest	Dog	Yes	59	1	0.01	28.1	0		0.44
2018-08-16	09:18:00	CM	FC	Dog	N
2018-08-17	08:46:00	CC	Nest	Dog	Yes	54	1	0.01	27.9	0.9	N	0.3
2018-08-18	06:56:00	CC	Nest	Dog	Yes	54	1	0.08	29.3	0		0.4
2018-08-18	08:43:00	CC	FC	Dog	N
2018-08-20	09:36:00	CC	Nest	Human		100	1	0.05				0.33
2018-08-23	07:37:00	CM	Nest	Dog	Yes	480	8	0.33	25.7	0		0.8
2018-08-23	08:36:00	CC	Nest	Dog	Yes	59	1	0.08	28.8	0		0.4
2018-08-23	08:29:00	CC	FC	Dog	N
2018-08-23	08:31:00	CC	FC	Dog	N
2018-08-24	08:36:00	CC	Nest	Human		240	2	0.22				0.41
2018-08-24	08:53:00	CC	Nest	Human		140	1	0.16				0.35
2018-08-24	09:00:00	CC	Nest	Human		390	3	0.22				0.28
2018-08-25	08:50:00	CC	Nest	Human		288	2	0.26				0.34
2018-08-26	09:47:00	CC	Nest	Human		292	1	0.29				0.23
2018-08-26	08:28:00	CC	Nest	Human		81	1	0.11				0.3
2018-08-28	07:04:00	CC	Nest	Human		290	2	0.26				0.39
2018-08-30	08:34:00	CC	Nest	Human		51	1	0.01				0.47
